# Supplementary material for: Considerations for studying transmission of antimicrobial resistant enteric bacteria between wild birds and the environment on intensive dairy and beef cattle operations
Source: PeerJ. 2019 Feb 27;7:e6460. doi: 10.7717/peerj.6460 (PMC6397636; doi:10.7717/peerj.6460)
Supplement: Supplemental Information 2 — Raw data. [file peerj-07-6460-s002.csv]

SampleN	Sample ID	Site	Source	SourceLong	BirdSpp	EcoliPA	EntPA	EntSpp	SalmPA	SalmSerovar
1	1 B	Control	Bird	Male Brown Headed Cowbird	BHCB	Negative	Positive	Hirae	Negative	NA
2	2 B	Control	Bird	Morning Dove	MODO	Positive	Positive	Hirae	Negative	NA
3	3 B	Control	Bird	Morning Dove	MODO	Positive	Negative	NA	Negative	NA
4	4 B	Control	Bird	Female Brown Headed Cowbird	BHCB	Negative	Positive	Hirae	Negative	NA
5	5 B	Control	Bird	Morning Dove	MODO	Positive	Positive	Hirae	Negative	NA
6	6 B	Control	Bird	Morning Dove	MODO	Positive	Positive	Hirae	Negative	NA
7	7 B	Control	Bird	Morning Dove	MODO	Positive	Negative	NA	Negative	NA
8	8 B	Control	Bird	Female Brown Headed Cowbird	BHCB	Negative	Positive	Hirae	Negative	NA
9	9 B	Control	Bird	Common Grackle	COGR	Positive	Positive	Durans	Negative	NA
10	10 B	Control	Bird	Morning Dove	MODO	Positive	Negative	NA	Negative	NA
11	11 B	Control	Bird	Male Brown Headed Cowbird	BHCB	Positive	Positive	Casseliflaves	Negative	NA
12	12 B	Control	Bird	Morning Dove	MODO	Positive	Negative	NA	Negative	NA
13	13 B	Control	Bird	Male House Sparrow	HOSP	Negative	Negative	NA	Negative	NA
14	14 B	Control	Bird	Female House Sparrow	HOSP	Negative	Positive	Casseliflaves	Negative	NA
15	15 B	Control	Bird	Male House Sparrow	HOSP	Negative	Negative	NA	Negative	NA
16	16 B	Control	Bird	Male House Sparrow	HOSP	Negative	Positive	Hirae	Negative	NA
17	17 B	Control	Bird	Male Brown Headed Cowbird	BHCB	Negative	Negative	NA	Negative	NA
18	18 B	Control	Bird	Male House Sparrow	HOSP	Negative	Negative	NA	Negative	NA
19	19 B	Control	Bird	Morning Dove	MODO	Negative	Positive	Casseliflaves	Negative	NA
20	20 B	Control	Bird	Morning Dove	MODO	Negative	Positive	Hirae	Negative	NA
21	21 B	Control	Bird	Male House Sparrow	HOSP	Negative	Positive	Hirae	Negative	NA
22	22 B	Control	Bird	Male House Sparrow	HOSP	Negative	Positive	Hirae	Negative	NA
23	23 B	Control	Bird	Morning Dove	MODO	Positive	Positive	Faecalis	Negative	NA
24	24 B	Control	Bird	Male House Sparrow	HOSP	Negative	Negative	NA	Negative	NA
25	25 B	Control	Bird	Female House Sparrow	HOSP	Negative	Positive	Hirae	Negative	NA
26	26 B	Control	Bird	Male House Sparrow	HOSP	Positive	Positive	Hirae	Negative	NA
27	27 B	Control	Bird	Female House Sparrow	HOSP	Negative	Positive	Hirae	Negative	NA
28	28 B	Control	Bird	Male Brown Headed Cowbird	BHCB	Negative	Positive	Casseliflaves	Negative	NA
29	29 B	Control	Bird	Common Grackle	COGR	Positive	Positive	Hirae	Negative	NA
30	30 B	Control	Bird	Female House Sparrow	HOSP	Positive	Positive	Faecalis	Negative	NA
1	1 BE	Control	Env	Bird Feeder	NA	Negative	Positive	Faecalis	Negative	NA
2	2 BE	Control	Env	Crabapple Tree	NA	Negative	Negative	NA	Negative	NA
3	3 BE	Control	Env	N. Laundry Line	NA	Negative	Negative	NA	Negative	NA
4	4 BE	Control	Env	S. Laundry Line	NA	Negative	Negative	NA	Negative	NA
5	5 BE	Control	Env	Corn Cob	NA	Negative	Negative	NA	Negative	NA
6	6 BE	Control	Env	Garden	NA	Negative	Positive	Faecalis	Negative	NA
7	7 BE	Control	Env	Tall Water Bath	NA	Positive	Positive	Hirae	Negative	NA
8	8 BE	Control	Env	Low Water Bath	NA	Negative	Positive	Durans	Negative	NA
9	9 BE	Control	Env	Wood Pile	NA	Negative	Negative	NA	Negative	NA
10	10 BE	Control	Env	Hickory Tree	NA	Negative	Negative	NA	Negative	NA
11	11 BE	Control	Env	Log in Yard	NA	Negative	Positive	Hirae	Negative	NA
12	12 BE	Control	Env	Back Patio	NA	Positive	Positive	Hirae	Negative	NA
13	13 BE	Control	Env	Walkway	NA	Negative	Positive	Hirae	Negative	NA
14	14 BE	Control	Env	Fence	NA	Negative	Positive	Casseliflaves	Negative	NA
15	15 BE	Control	Env	Water Hose	NA	Negative	Positive	Hirae	Negative	NA
16	16 BE	Control	Env	Feed Under Feeder	NA	Negative	Positive	Faecalis	Negative	NA
17	17 BE	Control	Env	Soil Under Feeder	NA	Negative	Positive	Faecalis	Negative	NA
18	18 BE	Control	Env	Residual Water Bin 1	NA	Positive	Positive	Faecalis	Negative	NA
19	19 BE	Control	Env	Residual Water Bin 2	NA	Negative	Positive	Faecalis	Negative	NA
20	20 BE	Control	Env	Soil Under Water Bath	NA	Negative	Positive	Hirae	Negative	NA
1	1 DFB	Dairy	Bird	Male Juvenile House Sparrow	HOSP	Positive	Negative	NA	Negative	NA
2	2 DFB	Dairy	Bird	Juvenile House Sparrow	HOSP	Negative	Positive	Casseliflaves	Negative	NA
3	3 DFB	Dairy	Bird	Juvenile Red-Winged Blackbird	RWBB	Negative	Positive	Faecalis	Negative	NA
4	4 DFB	Dairy	Bird	Juvenile Red-Winged Blackbird	RWBB	Negative	Negative	NA	Negative	NA
5	5 DFB	Dairy	Bird	Male Juvenile House Sparrow	HOSP	Positive	Positive	Faecalis	Negative	NA
6	6 DFB	Dairy	Bird	Juvenile House Sparrow	HOSP	Negative	Positive	Faecalis	Negative	NA
7	7 DFB	Dairy	Bird	Juvenile Red-Winged Blackbird	RWBB	Negative	Positive	Casseliflaves	Positive	Montevideo
8	8 DFB	Dairy	Bird	Juvenile House Sparrow	HOSP	Positive	Positive	Faecium	Negative	NA
9	9 DFB	Dairy	Bird	Male Juvenile House Sparrow	HOSP	Negative	Positive	Faecium	Negative	NA
10	10 DFB	Dairy	Bird	Male Juvenile House Sparrow	HOSP	Negative	Positive	Durans	Negative	NA
11	11 DFB	Dairy	Bird	Juvenile Red-Winged Blackbird	RWBB	Negative	Negative	NA	Negative	NA
12	12 DFB	Dairy	Bird	Male Juvenile House Sparrow	HOSP	Positive	Negative	NA	Negative	NA
13	13 DFB	Dairy	Bird	Male Juvenile House Sparrow	HOSP	Negative	Negative	NA	Negative	NA
14	14 DFB	Dairy	Bird	Juvenile House Sparrow	HOSP	Positive	Positive	Faecium	Negative	NA
15	15 DFB	Dairy	Bird	Male Brown Headed Cowbird	BHCB	Negative	Negative	NA	Negative	NA
16	16 DFB	Dairy	Bird	Male House Sparrow	HOSP	Negative	Positive	Faecium	Negative	NA
17	17 DFB	Dairy	Bird	Female House Sparrow	HOSP	Negative	Positive	Hirae	Negative	NA
18	18 DFB	Dairy	Bird	Male Brown Headed Cowbird	BHCB	Negative	Negative	NA	Negative	NA
19	19 DFB	Dairy	Bird	Male Juvenile House Sparrow	HOSP	Positive	Negative	NA	Negative	NA
20	20 DFB	Dairy	Bird	Juvenile House Sparrow	HOSP	Positive	Positive	Hirae	Positive	Montevideo
21	21 DFB	Dairy	Bird	Juvenile House Sparrow	HOSP	Negative	Negative	NA	Negative	NA
22	22 DFB	Dairy	Bird	Juvenile House Sparrow	HOSP	Negative	Negative	NA	Negative	NA
23	23 DFB	Dairy	Bird	Male House Sparrow	HOSP	Negative	Positive	Faecium	Negative	NA
24	24 DFB	Dairy	Bird	Male Juvenile House Sparrow	HOSP	Positive	Positive	Faecalis	Negative	NA
25	25 DFB	Dairy	Bird	Female House Sparrow	HOSP	Negative	Negative	NA	Negative	NA
26	26 DFB	Dairy	Bird	Male House Sparrow	HOSP	Positive	Negative	NA	Negative	NA
27	27 DFB	Dairy	Bird	Female House Sparrow	HOSP	Positive	Positive	Durans	Negative	NA
28	28 DFB	Dairy	Bird	Juvenile House Sparrow	HOSP	Positive	Positive	Gallinarum	Negative	NA
29	29 DFB	Dairy	Bird	Male Juvenile House Sparrow	HOSP	Negative	Positive	Avium	Negative	NA
30	30 DFB	Dairy	Bird	Male House Sparrow	HOSP	Positive	Positive	Hirae	Negative	NA
31	31 DFB	Dairy	Bird	Male House Sparrow	HOSP	Negative	Positive	Faecalis	Negative	NA
32	32 DFB	Dairy	Bird	Male House Sparrow	HOSP	Positive	Positive	Faecalis	Negative	NA
33	33 DFB	Dairy	Bird	Juvenile Red-Winged Blackbird	RWBB	Positive	Positive	Faecium	Negative	NA
34	34 DFB	Dairy	Bird	Male Juvenile House Sparrow	HOSP	Positive	Positive	Casseliflaves	Negative	NA
35	35 DFB	Dairy	Bird	Male Juvenile House Sparrow	HOSP	Positive	Positive	Faecium	Negative	NA
36	36 DFB	Dairy	Bird	Female House Sparrow	HOSP	Positive	Negative	NA	Negative	NA
37	37 DFB	Dairy	Bird	Juvenile House Sparrow	HOSP	Positive	Positive	Faecalis	Negative	NA
38	38 DFB	Dairy	Bird	European Starling	EUST	Negative	Negative	NA	Negative	NA
1	1 DFE	Dairy	Env	Calf Pen Drag	NA	Positive	Positive	Faecium	Negative	NA
2	2 DFE	Dairy	Env	Calf 8298 S/1	NA	Positive	Positive	Hirae	Negative	NA
3	3 DFE	Dairy	Env	Calf 8248 S/1	NA	Negative	Positive	Faecalis	Negative	NA
4	4 DFE	Dairy	Env	Calf 8471	NA	Positive	Positive	Faecium	Negative	NA
5	5 DFE	Dairy	Env	Calf 8446	NA	Positive	Positive	Faecium	Negative	NA
6	6 DFE	Dairy	Env	SB Cow 7559	NA	Positive	Positive	Gallinarum	Negative	NA
7	7 DFE	Dairy	Env	SB Cow 8185	NA	Positive	Positive	Durans	Positive	Montevideo
8	8 DFE	Dairy	Env	SB Cow 8088	NA	Negative	Positive	Faecalis	Positive	Montevideo
9	9 DFE	Dairy	Env	NB Cow 7966	NA	Positive	Positive	Hirae	Positive	Montevideo
10	10 DFE	Dairy	Env	NB Cow 8248	NA	Positive	Negative	NA	Negative	NA
11	11 DFE	Dairy	Env	Photobarn West Pen	NA	Negative	Negative	NA	Positive	Montevideo
12	12 DFE	Dairy	Env	Photobarn East Pen	NA	Positive	Positive	Faecalis	Negative	NA
13	13 DFE	Dairy	Env	Catch Drain Drag	NA	Positive	Positive	Faecalis	Positive	Montevideo
14	14 DFE	Dairy	Env	Parlor Drain	NA	Positive	Positive	Faecalis	Positive	Montevideo
15	15 DFE	Dairy	Env	Bulk Tank Room Drain	NA	Negative	Negative	NA	Negative	NA
16	16 DFE	Dairy	Env	Alleyway to Parlor	NA	Positive	Positive	Faecalis	Negative	NA
17	17 DFE	Dairy	Env	Pen 3 Cow 8163	NA	Positive	Positive	Faecium	Positive	Montevideo
18	18 DFE	Dairy	Env	Pen 3 Cow 8191	NA	Positive	Positive	Hirae	Positive	Montevideo
19	19 DFE	Dairy	Env	Pen 3 Cow 8124	NA	Positive	Positive	Durans	Negative	NA
20	20 DFE	Dairy	Env	Pen 3 Cow 8249	NA	Positive	Positive	Durans	Negative	NA
21	21 DFE	Dairy	Env	Pen 3 Cow 8238	NA	Positive	Positive	Durans	Positive	Montevideo
22	22 DFE	Dairy	Env	Pen 3 Waterer	NA	Negative	Positive	Durans	Negative	NA
23	23 DFE	Dairy	Env	Pen 1 Waterer	NA	Negative	Positive	Faecium	Positive	Montevideo
24	24 DFE	Dairy	Env	Food Bobcat	NA	Negative	Positive	Faecium	Negative	NA
25	25 DFE	Dairy	Env	Drop Spout on PTO	NA	Positive	Positive	Faecium	Negative	NA
26	26 DFE	Dairy	Env	Sink in Breakroom	NA	Negative	Positive	Faecalis	Negative	NA
27	27 DFE	Dairy	Env	Fridge in Breakroom	NA	Negative	Negative	NA	Negative	NA
28	28 DFE	Dairy	Env	Heifer 8432	NA	Positive	Positive	Faecium	Negative	NA
29	29 DFE	Dairy	Env	Heifer Pen Drag	NA	Positive	Positive	Faecium	Negative	NA
30	30 DFE	Dairy	Env	Heifer 8248	NA	Positive	Positive	Faecium	Negative	NA
1	1 RFB	BeefB	Bird	Common Grackle	COGR	Positive	Positive	Faecalis	Negative	NA
2	2 RFB	BeefB	Bird	Male Red-winged Blackbird	RWBB	Negative	Positive	Faecalis	Negative	NA
3	3 RFB	BeefB	Bird	Male Brown Headed Cowbird	BHCB	Negative	Negative	NA	Negative	NA
4	4 RFB	BeefB	Bird	Female House Sparrow	HOSP	Negative	Positive	Durans	Negative	NA
5	5 RFB	BeefB	Bird	American Robin	AMRO	Negative	Positive	Faecalis	Negative	NA
6	6 RFB	BeefB	Bird	Juvenile House Sparrow	HOSP	Negative	Positive	Faecalis	Negative	NA
7	7 RFB	BeefB	Bird	Male Red-winged Blackbird	RWBB	Negative	Positive	Faecalis	Negative	NA
8	8 RFB	BeefB	Bird	Juvenile Brown Headed Cowbird	BHCB	Negative	Positive	Faecalis	Negative	NA
9	9 RFB	BeefB	Bird	Male House Sparrow	HOSP	Negative	Positive	Faecalis	Negative	NA
10	10 RFB	BeefB	Bird	Common Grackle	COGR	Positive	Positive	Faecalis	Negative	NA
11	11 RFB	BeefB	Bird	Female Brown Headed Cowbird	BHCB	Negative	Positive	Faecalis	Negative	NA
12	12 RFB	BeefB	Bird	Male Brown Headed Cowbird	BHCB	Negative	Positive	Hirae	Negative	NA
13	13 RFB	BeefB	Bird	Male House Sparrow	HOSP	Negative	Positive	Durans	Negative	NA
14	14 RFB	BeefB	Bird	Juvenile House Sparrow	HOSP	Negative	Positive	Faecium	Negative	NA
15	15 RFB	BeefB	Bird	Juvenile Red-winged Blackbird	RWBB	Negative	Positive	Faecalis	Negative	NA
16	16 RFB	BeefB	Bird	Juvenile Red-winged Blackbird	RWBB	Negative	Positive	Hirae	Negative	NA
17	17 RFB	BeefB	Bird	Juvenile Red-winged Blackbird	RWBB	Negative	Positive	Casseliflaves	Negative	NA
18	18 RFB	BeefB	Bird	Juvenile Red-winged Blackbird	RWBB	Negative	Positive	Hirae	Negative	NA
19	19 RFB	BeefB	Bird	Juvenile Brown Headed Cowbird	BHCB	Negative	Positive	Hirae	Negative	NA
20	20 RFB	BeefB	Bird	Juvenile House Sparrow	HOSP	Positive	Positive	Faecalis	Negative	NA
21	21 RFB	BeefB	Bird	Juvenile Red-winged Blackbird	RWBB	Negative	Positive	Gallinarum	Negative	NA
22	22 RFB	BeefB	Bird	Male Red-winged Blackbird	RWBB	Negative	Positive	Casseliflaves	Negative	NA
23	23 RFB	BeefB	Bird	Juvenile Red-winged Blackbird	RWBB	Negative	Positive	Faecalis	Negative	NA
24	24 RFB	BeefB	Bird	Juvenile Red-winged Blackbird	RWBB	Negative	Positive	Faecalis	Negative	NA
25	25 RFB	BeefB	Bird	Juvenile Red-winged Blackbird	RWBB	Negative	Positive	Faecalis	Negative	NA
26	26 RFB	BeefB	Bird	Juvenile Red-winged Blackbird	RWBB	Negative	Positive	Faecalis	Negative	NA
27	27 RFB	BeefB	Bird	Juvenile Red-winged Blackbird	RWBB	Negative	Positive	Faecalis	Negative	NA
28	28 RFB	BeefB	Bird	Juvenile Red-winged Blackbird	RWBB	Positive	Positive	Hirae	Negative	NA
29	29 RFB	BeefB	Bird	Juvenile Red-winged Blackbird	RWBB	Negative	Positive	Faecalis	Negative	NA
30	30 RFB	BeefB	Bird	Juvenile European Starling	EUST	Positive	Positive	Faecalis	Negative	NA
1	1 RFC	BeefB	Env	Pen 1811-1815	NA	Positive	Positive	Hirae	Negative	NA
2	2 RFC	BeefB	Env	Pen 1811-1815	NA	Positive	Positive	Casseliflaves	Negative	NA
3	3 RFC	BeefB	Env	Pen 1816-1820	NA	Positive	Positive	Faecium	Negative	NA
4	4 RFC	BeefB	Env	Pen 1816-1820	NA	Positive	Positive	Hirae	Negative	NA
5	5 RFC	BeefB	Env	Pen 1816-1820	NA	Positive	Positive	Hirae	Negative	NA
6	6 RFC	BeefB	Env	Pen 1811-1815	NA	Positive	Negative	NA	Negative	NA
7	7 RFC	BeefB	Env	Pen 1811-1815	NA	Positive	Positive	Casseliflaves	Negative	NA
8	8 RFC	BeefB	Env	Pen 1718-1720	NA	Positive	Positive	Faecium	Negative	NA
9	9 RFC	BeefB	Env	Pen 1718-1720	NA	Positive	Positive	Hirae	Negative	NA
10	10 RFC	BeefB	Env	Pen 1718-1720	NA	Positive	Positive	Gallinarum	Negative	NA
11	11 RFC	BeefB	Env	Pen 1710-1713	NA	Negative	Positive	Durans	Negative	NA
12	12 RFC	BeefB	Env	Pen 1710-1713	NA	Negative	Positive	Hirae	Negative	NA
13	13 RFC	BeefB	Env	Pen 1706-1709	NA	Positive	Negative	NA	Negative	NA
14	14 RFC	BeefB	Env	Pen 1706-1709	NA	Positive	Positive	Hirae	Negative	NA
15	15 RFC	BeefB	Env	Pen 1706-1709	NA	Positive	Positive	Hirae	Negative	NA
16	16 RFC	BeefB	Env	Pen 1706-1709	NA	Positive	Positive	Casseliflaves	Negative	NA
17	17 RFC	BeefB	Env	Pen 1706-1709	NA	Positive	Negative	NA	Negative	NA
18	18 RFC	BeefB	Env	Pen 1701-1703	NA	Positive	Negative	NA	Negative	NA
19	19 RFC	BeefB	Env	Pen 1701-1703	NA	Positive	Positive	Hirae	Negative	NA
20	20 RFC	BeefB	Env	Pen 1701-1703	NA	Positive	Positive	Faecium	Negative	NA
21	21 RFC	BeefB	Env	Pen 1701-1703	NA	Negative	Positive	Hirae	Negative	NA
22	22 RFC	BeefB	Env	Pen 1701-1703	NA	Positive	Positive	Faecalis	Negative	NA
23	23 RFC	BeefB	Env	Pen 1406-1410	NA	Positive	Positive	Hirae	Negative	NA
24	24 RFC	BeefB	Env	Pen 1406-1410	NA	Positive	Positive	Casseliflaves	Negative	NA
25	25 RFC	BeefB	Env	Pen 1406-1410	NA	Negative	Positive	Durans	Negative	NA
26	26 RFC	BeefB	Env	Pen 1411-1415	NA	Positive	Positive	Casseliflaves	Negative	NA
27	27 RFC	BeefB	Env	Pen 1411-1415	NA	Positive	Positive	Hirae	Negative	NA
28	28 RFC	BeefB	Env	Pen 1416-1420	NA	Positive	Positive	Durans	Negative	NA
29	29 RFC	BeefB	Env	Pen 1416-1420	NA	Positive	Positive	Hirae	Negative	NA
30	30 RFC	BeefB	Env	Pen 1406-1410	NA	Positive	Positive	Faecalis	Positive	Havana
1	1 WFB	BeefA	Bird	Song Sparrow	SOSP	Negative	Positive	Faecalis	Negative	NA
2	2 WFB	BeefA	Bird	Juvenile American Robin	AMRO	Positive	Positive	Faecalis	Negative	NA
3	3 WFB	BeefA	Bird	European Starling	EUST	Negative	Positive	Faecalis	Negative	NA
4	4 WFB	BeefA	Bird	Juvenile European Starling	EUST	Positive	Positive	Faecalis	Negative	NA
5	5 WFB	BeefA	Bird	Juvenile European Starling	EUST	Negative	Positive	Faecalis	Negative	NA
6	6 WFB	BeefA	Bird	Juvenile European Starling	EUST	Negative	Positive	Faecalis	Negative	NA
7	7 WFB	BeefA	Bird	Juvenile European Starling	EUST	Negative	Positive	Faecalis	Negative	NA
8	8 WFB	BeefA	Bird	Juvenile European Starling	EUST	Positive	Positive	Faecalis	Negative	NA
9	9 WFB	BeefA	Bird	Grasshopper Sparrow	GRSP	Positive	Positive	Faecalis	Negative	NA
10	10 WFB	BeefA	Bird	Juvenile European Starling	EUST	Negative	Positive	Faecalis	Negative	NA
11	11 WFB	BeefA	Bird	American Goldfinch	AMGO	Negative	Negative	NA	Negative	NA
12	12 WFB	BeefA	Bird	Juvenile European Starling	EUST	Positive	Positive	Faecalis	Negative	NA
13	13 WFB	BeefA	Bird	Eastern Meadowlark	EAME	Negative	Positive	Faecalis	Negative	NA
14	14 WFB	BeefA	Bird	Grey Cat Bird	GRCB	Positive	Negative	NA	Negative	NA
15	15 WFB	BeefA	Bird	Juvenile Grasshopper Sparrow	GRSP	Negative	Positive	Haemoperoxidus	Negative	NA
16	16 WFB	BeefA	Bird	Juvenile Barn Swallow	BASW	Negative	Positive	Hirae	Negative	NA
17	17 WFB	BeefA	Bird	Juvenile European Starling	EUST	Negative	Positive	Faecalis	Negative	NA
18	18 WFB	BeefA	Bird	American Robin	AMRO	Negative	Positive	Hirae	Negative	NA
19	19 WFB	BeefA	Bird	Juvenile European Starling	EUST	Positive	Positive	Faecalis	Negative	NA
20	20 WFB	BeefA	Bird	Juvenile European Starling	EUST	Positive	Positive	Faecalis	Negative	NA
21	21 WFB	BeefA	Bird	European Starling	EUST	Negative	Positive	Faecalis	Negative	NA
22	22 WFB	BeefA	Bird	Juvenile European Starling	EUST	Positive	Positive	Hirae	Negative	NA
23	23 WFB	BeefA	Bird	Song Sparrow	SOSP	Negative	Positive	Faecalis	Negative	NA
24	24 WFB	BeefA	Bird	Juvenile European Starling	EUST	Negative	Positive	Faecalis	Negative	NA
25	25 WFB	BeefA	Bird	Juvenile European Starling	EUST	Negative	Positive	Faecalis	Negative	NA
26	26 WFB	BeefA	Bird	Juvenile European Starling	EUST	Negative	Positive	Hirae	Negative	NA
27	27 WFB	BeefA	Bird	Grey Cat Bird	GRCB	Positive	Positive	Faecalis	Negative	NA
28	28 WFB	BeefA	Bird	American Robin	AMRO	Positive	Positive	Faecalis	Negative	NA
29	29 WFB	BeefA	Bird	Juvenile Red-winged Blackbird	RWBB	Negative	Negative	NA	Negative	NA
30	30 WFB	BeefA	Bird	European Starling	EUST	Negative	Positive	Faecalis	Negative	NA
1	1 WFC	BeefA	Env	1013 Cow Pasture	NA	Positive	Positive	Hirae	Negative	NA
2	2 WFC	BeefA	Env	1013 Cow Pasture	NA	Positive	Positive	Hirae	Negative	NA
3	3 WFC	BeefA	Env	1013 Cow Pasture	NA	Positive	Positive	Hirae	Negative	NA
4	4 WFC	BeefA	Env	1013 Cow Pasture	NA	Positive	Positive	Hirae	Negative	NA
5	5 WFC	BeefA	Env	1013 Cow Pasture	NA	Positive	Positive	Casseliflaves	Negative	NA
6	6 WFC	BeefA	Env	1013 Cow Pasture	NA	Positive	Negative	NA	Negative	NA
7	7 WFC	BeefA	Env	1013 Cow Pasture	NA	Positive	Positive	Casseliflaves	Negative	NA
8	8 WFC	BeefA	Env	1013 Cow Pasture	NA	Positive	Positive	Faecalis	Negative	NA
9	9 WFC	BeefA	Env	1013 Cow Pasture	NA	Positive	Positive	Hirae	Negative	NA
10	10 WFC	BeefA	Env	1013 Cow Pasture Watere	NA	Positive	Positive	Faecalis	Negative	NA
11	11 WFC	BeefA	Env	South West Cow Pasture	NA	Positive	Positive	Casseliflaves	Negative	NA
12	12 WFC	BeefA	Env	South West Cow Pasture	NA	Positive	Positive	Hirae	Negative	NA
13	13 WFC	BeefA	Env	South West Cow Pasture	NA	Positive	Positive	Casseliflaves	Negative	NA
14	14 WFC	BeefA	Env	South West Cow Pasture	NA	Negative	Positive	Casseliflaves	Negative	NA
15	15 WFC	BeefA	Env	South West Cow Pasture	NA	Positive	Negative	NA	Negative	NA
16	16 WFC	BeefA	Env	South West Cow Pasture	NA	Positive	Positive	Hirae	Negative	NA
17	17 WFC	BeefA	Env	South West Cow Pasture	NA	Positive	Positive	Casseliflaves	Negative	NA
18	18 WFC	BeefA	Env	South West Cow Pasture	NA	Positive	Positive	Casseliflaves	Negative	NA
19	19 WFC	BeefA	Env	South West Cow Pasture	NA	Positive	Positive	Casseliflaves	Negative	NA
20	20 WFC	BeefA	Env	South West Cow Pasture	NA	Negative	Positive	Hirae	Negative	NA
21	21 WFC	BeefA	Env	North West Cow Pasture Waterer	NA	Negative	Negative	NA	Negative	NA
22	22 WFC	BeefA	Env	North West Cow Pasture	NA	Positive	Positive	Faecalis	Negative	NA
23	23 WFC	BeefA	Env	North West Cow Pasture	NA	Positive	Positive	Casseliflaves	Negative	NA
24	24 WFC	BeefA	Env	North West Cow Pasture	NA	Positive	Positive	Casseliflaves	Negative	NA
25	25 WFC	BeefA	Env	North West Cow Pasture	NA	Positive	Positive	Faecium	Negative	NA
26	26 WFC	BeefA	Env	North West Cow Pasture	NA	Positive	Positive	Faecalis	Negative	NA
27	27 WFC	BeefA	Env	North West Cow Pasture	NA	Positive	Positive	Casseliflaves	Negative	NA
28	28 WFC	BeefA	Env	North West Cow Pasture	NA	Positive	Positive	Hirae	Negative	NA
29	29 WFC	BeefA	Env	North West Cow Pasture	NA	Positive	Positive	Casseliflaves	Negative	NA
30	30 WFC	BeefA	Env	North West Cow Pasture	NA	Positive	Positive	Casseliflaves	Negative	NA
