# Supplementary material for: Considerations for studying transmission of antimicrobial resistant enteric bacteria between wild birds and the environment on intensive dairy and beef cattle operations
Source: PeerJ. 2019 Feb 27;7:e6460. doi: 10.7717/peerj.6460 (PMC6397636; doi:10.7717/peerj.6460)
Supplement: Supplemental Information 3 — Raw data. [file peerj-07-6460-s003.csv]

SampleN	Sample ID	Site	Source	BirdSpp	BactGenus	BactSpp	1plusR	1plusRI	NR	NRI	Ntested	Gentamicin (CN120)	Erythromycin (E15)	Pen G (P10)	Vancomycin (VA30)	Sulfamethoxazole (SXT1.25/23.75)	Tetracycline (TE30)	Cephalothin (KF30)	Ceftiofur (EFT30)	Ampicillin (AM10)	Rifampicin (RD5)	Azithromycin (AZM15)	AmoxicillinC (AMC30)	Chloramphenicol (C30)	Gentamicin (CN120)-RIS	Erythromycin (E15)-RIS	Pen G (P10)-RIS	Vancomycin (VA30)-RIS	Sulfamethoxazole (SXT1.25/23.75)-RIS	Tetracycline (TE30)-RIS	Cephalothin (KF30)-RIS	Ceftiofur (EFT30)-RIS	Ampicillin (AM10)-RIS	Rifampicin (RD5)-RIS	Azithromycin (AZM15)-RIS	AmoxicillinC (AMC30)-RIS	Chloramphenicol (C30)-RIS	Gentamicin (CN120)-RIS	Erythromycin (E15)-RIS	Pen G (P10)-RIS	Vancomycin (VA30)-RIS
2	2 B	Control	Bird	MODO	Escherichia	Ecoli	0	1	0	1	9					26.83	23.22	19.4	26.79	19.36	8.91	25.67	22.61	27.43					S	S	S	S	S	I	S	S	S
5	5 B	Control	Bird	MODO	Escherichia	Ecoli	0	0	0	0	9					28.74	24.08	17.87	28.09	19.49	9.81	26.06	22.01	29.01					S	S	S	S	S	S	S	S	S
6	6 B	Control	Bird	MODO	Escherichia	Ecoli	0	0	0	0	9					28.08	23.78	18.09	28.13	19.89	12.75	30.13	23.23	26.1					S	S	S	S	S	S	S	S	S
7	7 B	Control	Bird	MODO	Escherichia	Ecoli	0	0	0	0	9					26.84	23.94	19.35	27.17	19.37	10.9	26.58	23.2	28.84					S	S	S	S	S	S	S	S	S
9	9 B	Control	Bird	COGR	Escherichia	Ecoli	0	1	0	1	9					30.4	24.08	18.54	26.83	22.46	8.92	29	23.52	27.47					S	S	S	S	S	I	S	S	S
10	10 B	Control	Bird	MODO	Escherichia	Ecoli	1	1	1	1	9					26.9	22.95	17.93	26.37	16.82	7.81	25.41	20.89	26.44					S	S	S	S	S	R	S	S	S
11	11 B	Control	Bird	BHCB	Escherichia	Ecoli	0	1	0	1	9					26.64	22.8	19.97	26.33	17.65	8.4	23.18	23.36	24.52					S	S	S	S	S	I	S	S	S
23	23 B	Control	Bird	MODO	Escherichia	Ecoli	0	1	0	2	9					25.67	20.77	16.47	25.14	17.72	8.98	26.82	23.99	25.07					S	S	I	S	S	I	S	S	S
26	26 B	Control	Bird	HOSP	Escherichia	Ecoli	0	1	0	1	9					30.57	24.53	16.5	27.7	18.66	10.32	33.58	20.79	27.4					S	S	I	S	S	S	S	S	S
29	29 B	Control	Bird	COGR	Escherichia	Ecoli	1	1	1	1	9					6	20.86	17.38	23.59	16.61	9.06	23.5	19.87	25.05					R	S	S	S	S	S	S	S	S
30	30 B	Control	Bird	HOSP	Escherichia	Ecoli	0	1	0	1	9					24.73	21.77	15.41	22.88	17.96	9.46	23.74	20.01	23.03					S	S	I	S	S	S	S	S	S
7	7 BE	Control	Env	NA	Escherichia	Ecoli	1	1	1	2	9					26.4	23.62	14.16	22.77	17.78	6	17.93	20.81	27.83					S	S	I	S	S	R	S	S	S
12	12 BE	Control	Env	NA	Escherichia	Ecoli	1	1	1	1	9					26.07	21.3	17.04	25.17	17.42	6	23.92	20.87	24.59					S	S	S	S	S	R	S	S	S
18	18 BE	Control	Env	NA	Escherichia	Ecoli	1	1	1	2	9					27.96	21.03	15.21	25.91	18.13	6	24	19.39	24.11					S	S	I	S	S	R	S	S	S
1	1 DFB	Dairy	Bird	HOSP	Escherichia	Ecoli	1	1	1	1	9					27.31	20.6	13.85	25.37	18	9.65	27.67	22.08	26.99					S	S	R	S	S	S	S	S	S
5	5 DFB	Dairy	Bird	HOSP	Escherichia	Ecoli	1	1	1	1	9					29.53	23.71	20.38	27.62	20.01	7.25	25.6	22.96	25.83					S	S	S	S	S	R	S	S	S
8	8 DFB	Dairy	Bird	HOSP	Escherichia	Ecoli	1	1	1	1	9					28.27	23.6	21.44	27	22.05	6	25.9	23.87	26.58					S	S	S	S	S	R	S	S	S
14	14 DFB	Dairy	Bird	HOSP	Escherichia	Ecoli	0	1	0	1	9					27.45	21.5	16.12	26.7	19.02	9.95	27.31	19.81	24.66					S	S	I	S	S	S	S	S	S
19	19 DFB	Dairy	Bird	HOSP	Escherichia	Ecoli	0	0	0	0	9					29.19	24.69	20.19	28.75	22.51	9.1	29.14	24.22	29.23					S	S	S	S	S	S	S	S	S
20	20 DFB	Dairy	Bird	HOSP	Escherichia	Ecoli	0	0	0	0	9					30.22	23.35	17.61	27.45	17.93	10.33	25.69	23.2	26.83					S	S	S	S	S	S	S	S	S
24	24 DFB	Dairy	Bird	HOSP	Escherichia	Ecoli	0	0	0	0	9					27.5	22.55	19.32	28.81	22.68	9.02	28.22	23.06	28.33					S	S	S	S	S	S	S	S	S
26	26 DFB	Dairy	Bird	HOSP	Escherichia	Ecoli	0	1	0	2	9					26.75	23.7	16.92	25.7	19.79	8.02	26.36	21.5	25.87					S	S	I	S	S	I	S	S	S
27	27 DFB	Dairy	Bird	HOSP	Escherichia	Ecoli	0	1	0	1	9					29.98	23.07	20.17	26.91	19.8	8.97	30.34	24.18	28.63					S	S	S	S	S	I	S	S	S
28	28 DFB	Dairy	Bird	HOSP	Escherichia	Ecoli	1	1	3	3	9					22.81	6	18.15	24.65	6	11.39	26.04	18.95	6					S	R	S	S	R	S	S	S	R
30	30 DFB	Dairy	Bird	HOSP	Escherichia	Ecoli	0	0	0	0	9					30.27	22.51	21.47	29.96	24.34	9.18	26.08	25.22	30.01					S	S	S	S	S	S	S	S	S
32	32 DFB	Dairy	Bird	HOSP	Escherichia	Ecoli	1	1	2	2	9					29.86	6	19.65	27.33	6	9.73	27.27	21.96	28.55					S	R	S	S	R	S	S	S	S
33	33 DFB	Dairy	Bird	RWBB	Escherichia	Ecoli	0	0	0	0	9					28.2	21.66	22.91	24.68	22.09	11.74	23.36	24.88	25.2					S	S	S	S	S	S	S	S	S
34	34 DFB	Dairy	Bird	HOSP	Escherichia	Ecoli	0	1	0	1	9					26.79	20.7	15.39	24.43	16.3	9.75	23.9	19.25	23.86					S	S	I	S	S	S	S	S	S
36	36 DFB	Dairy	Bird	HOSP	Escherichia	Ecoli	0	0	0	0	9					25.55	21.83	17.5	24.28	18.88	12.26	23.79	22.27	25.95					S	S	S	S	S	S	S	S	S
37	37 DFB	Dairy	Bird	HOSP	Escherichia	Ecoli	1	1	1	1	9					27.29	22.76	18.72	27.03	18.99	6	25.47	22.09	23.63					S	S	S	S	S	R	S	S	S
1	1 DFE	Dairy	Env	NA	Escherichia	Ecoli	1	1	2	3	9					23.46	6	16	21.96	18.36	6	22.91	19.2	26.7					S	R	I	S	S	R	S	S	S
2	2 DFE	Dairy	Env	NA	Escherichia	Ecoli	0	1	0	1	9					28.84	22.18	20.55	26.89	21.63	8.37	26.37	22.96	25.36					S	S	S	S	S	I	S	S	S
4	4 DFE	Dairy	Env	NA	Escherichia	Ecoli	1	1	7	7	9					6	6	6	13.86	6	9.9	25.27	10.78	10.34					R	R	R	R	R	S	S	R	R
5	5 DFE	Dairy	Env	NA	Escherichia	Ecoli	1	1	5	6	9					6	6	16.2	26.77	6	7.53	24.68	19.63	6					R	R	I	S	R	R	S	S	R
6	6 DFE	Dairy	Env	NA	Escherichia	Ecoli	1	1	1	1	9					28.2	21.65	19.65	25.18	19.98	6	26.28	22.23	25.96					S	S	S	S	S	R	S	S	S
7	7 DFE	Dairy	Env	NA	Escherichia	Ecoli	0	1	0	2	9					27.44	22.17	16.36	25.46	19.95	8.62	27.34	22.03	23.82					S	S	I	S	S	I	S	S	S
9	9 DFE	Dairy	Env	NA	Escherichia	Ecoli	1	1	1	2	9					23.6	21.4	16.93	24.84	17.74	6	22.77	21.34	25.54					S	S	I	S	S	R	S	S	S
13	13 DFE	Dairy	Env	NA	Escherichia	Ecoli	1	1	4	4	9					26.99	6	12.62	23.92	6	11.99	25.09	18.4	6					S	R	R	S	R	S	S	S	R
14	14 DFE	Dairy	Env	NA	Escherichia	Ecoli	0	0	0	0	9					32.21	26.59	20.82	25.14	22.88	12.27	29.71	24.25	27.28					S	S	S	S	S	S	S	S	S
16	16 DFE	Dairy	Env	NA	Escherichia	Ecoli	0	1	0	1	9					28.68	16.7	19.16	25	19.97	9.61	24.18	22.06	24.87					S	I	S	S	S	S	S	S	S
17	17 DFE	Dairy	Env	NA	Escherichia	Ecoli	1	1	1	1	9					28.52	22.35	17.26	23.19	17.07	6	24.71	21.57	24.81					S	S	S	S	S	R	S	S	S
18	18 DFE	Dairy	Env	NA	Escherichia	Ecoli	0	1	0	1	9					27.84	22.72	17.55	22.61	14.98	10.18	26.61	19.52	25.98					S	S	S	S	I	S	S	S	S
19	19 DFE	Dairy	Env	NA	Escherichia	Ecoli	0	1	0	1	9					28.43	21.99	17.09	26.01	20.53	8.41	28.84	21.04	29					S	S	S	S	S	I	S	S	S
25	25 DFE	Dairy	Env	NA	Escherichia	Ecoli	1	1	1	2	9					29.09	21.71	16.5	26.23	19.66	7.23	22.82	20.15	26.95					S	S	I	S	S	R	S	S	S
28	28 DFE	Dairy	Env	NA	Escherichia	Ecoli	0	1	0	1	9					28.07	21.16	15.65	24.62	18.74	10.26	24.06	21.06	25.06					S	S	I	S	S	S	S	S	S
29	29 DFE	Dairy	Env	NA	Escherichia	Ecoli	1	1	1	1	9					29.35	23	20.29	29.75	21.27	7.69	26.48	23.43	25.69					S	S	S	S	S	R	S	S	S
1	1 RFB	BeefB	Bird	COGR	Escherichia	Ecoli	0	0	0	0	9					27.85	21.94	17.21	25.15	19.01	9.01	25.49	21.88	25.86					S	S	S	S	S	S	S	S	S
10	10 RFB	BeefB	Bird	COGR	Escherichia	Ecoli	1	1	1	1	9					29.32	22.55	22.11	28.63	23.57	7.83	26.27	24.99	28.16					S	S	S	S	S	R	S	S	S
20	20 RFB	BeefB	Bird	HOSP	Escherichia	Ecoli	0	0	0	0	9					30.17	21.57	19.51	27.35	18.98	10.13	26.06	21.01	26.56					S	S	S	S	S	S	S	S	S
28	28 RFB	BeefB	Bird	RWBB	Escherichia	Ecoli	0	0	0	0	9					28.98	23.27	19.23	27.58	18.47	9.19	26.3	21.96	24.37					S	S	S	S	S	S	S	S	S
30	30 RFB	BeefB	Bird	EUST	Escherichia	Ecoli	0	0	0	0	9					28.46	23.94	20.59	29.15	22.66	10.45	28.25	24.16	25.98					S	S	S	S	S	S	S	S	S
1	1 RFC	BeefB	Env	NA	Escherichia	Ecoli	1	1	1	1	9					26.09	22.2	17.19	27.08	17.14	6	23.98	21.71	27.22					S	S	S	S	S	R	S	S	S
3	3 RFC	BeefB	Env	NA	Escherichia	Ecoli	0	0	0	0	9					25.72	22.88	18.43	24.19	18.96	12.54	27.63	22.25	30.73					S	S	S	S	S	S	S	S	S
4	4 RFC	BeefB	Env	NA	Escherichia	Ecoli	1	1	2	2	9					28.62	6	20.59	27.16	22.88	6	27.49	23.26	26.58					S	R	S	S	S	R	S	S	S
5	5 RFC	BeefB	Env	NA	Escherichia	Ecoli	1	1	1	2	9					29.11	6	17.08	26.02	21.47	8.46	24.28	21.55	25.33					S	R	S	S	S	I	S	S	S
6	6 RFC	BeefB	Env	NA	Escherichia	Ecoli	1	1	1	1	9					27.78	22.62	19.47	27.39	20.99	6	27.06	24.57	30.02					S	S	S	S	S	R	S	S	S
7	7 RFC	BeefB	Env	NA	Escherichia	Ecoli	1	1	1	3	9					27.8	6	15.95	25.3	20.06	8.3	27.56	21.81	26.88					S	R	I	S	S	I	S	S	S
8	8 RFC	BeefB	Env	NA	Escherichia	Ecoli	0	1	0	1	9					27.88	21.75	19.2	27.56	18.83	8.65	29.12	23.01	26.53					S	S	S	S	S	I	S	S	S
9	9 RFC	BeefB	Env	NA	Escherichia	Ecoli	0	1	0	1	9					28.8	24.12	20.32	27.28	19.87	8.11	26.51	23.18	27.83					S	S	S	S	S	I	S	S	S
10	10 RFC	BeefB	Env	NA	Escherichia	Ecoli	0	1	0	1	9					28.93	20.68	17.14	23.35	19.17	8.87	24.58	22.99	26.49					S	S	S	S	S	I	S	S	S
14	14 RFC	BeefB	Env	NA	Escherichia	Ecoli	1	1	1	1	9					25.64	22.1	17.86	24.49	18.3	7.65	24.98	21.73	25.38					S	S	S	S	S	R	S	S	S
15	15 RFC	BeefB	Env	NA	Escherichia	Ecoli	1	1	1	1	9					26.63	22.6	18.58	27.85	21.11	7.66	24.65	24.72	26.64					S	S	S	S	S	R	S	S	S
16	16 RFC	BeefB	Env	NA	Escherichia	Ecoli	1	1	1	1	9					27.72	6	18.12	25.51	21.01	15.83	25.63	23.01	25.82					S	R	S	S	S	S	S	S	S
19	19 RFC	BeefB	Env	NA	Escherichia	Ecoli	1	1	1	1	9					27.74	21.31	17.24	25.23	20.02	6	25.69	22.23	26.38					S	S	S	S	S	R	S	S	S
20	20 RFC	BeefB	Env	NA	Escherichia	Ecoli	1	1	2	2	9					6	6	22.29	26.53	20.11	13.32	25.23	22.32	23.55					R	R	S	S	S	S	S	S	S
22	22 RFC	BeefB	Env	NA	Escherichia	Ecoli	1	1	1	1	9					29.97	6	24.48	31.9	26.06	11.45	27.35	27.13	28.54					S	R	S	S	S	S	S	S	S
23	23 RFC	BeefB	Env	NA	Escherichia	Ecoli	0	1	0	1	9					29.21	23.71	20.53	29.61	23.84	8.21	24.92	25.53	28.07					S	S	S	S	S	I	S	S	S
24	24 RFC	BeefB	Env	NA	Escherichia	Ecoli	1	1	1	1	9					27.42	22.07	19.23	25.94	20.66	6	27.9	22.04	25.33					S	S	S	S	S	R	S	S	S
26	26 RFC	BeefB	Env	NA	Escherichia	Ecoli	1	1	1	2	9					23.31	20.96	16.77	25.39	19.69	6	26.97	22.32	26.04					S	S	I	S	S	R	S	S	S
27	27 RFC	BeefB	Env	NA	Escherichia	Ecoli	1	1	1	1	9					26.2	21.67	20.58	26.22	21.69	6	24	23.72	27.8					S	S	S	S	S	R	S	S	S
28	28 RFC	BeefB	Env	NA	Escherichia	Ecoli	0	0	0	0	9					29.27	21.65	18.79	24.08	19.9	9.66	28.73	22.14	28.49					S	S	S	S	S	S	S	S	S
29	29 RFC	BeefB	Env	NA	Escherichia	Ecoli	0	0	0	0	9					26.56	22.23	18.53	26.77	20.24	11.88	27.29	23.74	28.36					S	S	S	S	S	S	S	S	S
30	30 RFC	BeefB	Env	NA	Escherichia	Ecoli	1	1	1	1	9					26.94	20.45	21.26	26.85	22.28	6	27.87	24.58	29.49					S	S	S	S	S	R	S	S	S
2	2 WFB	BeefA	Bird	AMRO	Escherichia	Ecoli	0	0	0	0	9					28.02	24.6	17.79	26.6	19.62	10.88	26.44	22.8	27.7					S	S	S	S	S	S	S	S	S
4	4 WFB	BeefA	Bird	EUST	Escherichia	Ecoli	0	1	0	1	9					28.6	22.42	14.24	24.62	20.7	14.24	29.17	24.27	27.05					S	S	I	S	S	S	S	S	S
8	8 WFB	BeefA	Bird	EUST	Escherichia	Ecoli	0	0	0	0	9					31.97	24.41	19.04	28.41	21.14	13.01	30.45	21.57	28.35					S	S	S	S	S	S	S	S	S
9	9 WFB	BeefA	Bird	GRSP	Escherichia	Ecoli	0	1	0	1	9					26.22	22.07	16.96	26.11	19.78	12.21	25.65	21.42	27					S	S	I	S	S	S	S	S	S
12	12 WFB	BeefA	Bird	EUST	Escherichia	Ecoli	0	1	0	1	9					28.31	20.91	15.91	25.21	17.43	15.4	27.11	22.73	27.07					S	S	I	S	S	S	S	S	S
14	14 WFB	BeefA	Bird	GRCB	Escherichia	Ecoli	0	0	0	0	9					30.92	22.76	21.2	26.97	20.95	16.14	26.62	22.63	26.33					S	S	S	S	S	S	S	S	S
19	19 WFB	BeefA	Bird	EUST	Escherichia	Ecoli	0	0	0	0	9					28.16	22.55	19.28	25.38	18.83	9.27	27.12	22.65	26.14					S	S	S	S	S	S	S	S	S
20	20 WFB	BeefA	Bird	EUST	Escherichia	Ecoli	0	1	0	2	9					25.32	22.58	14.94	25.51	15.99	11.19	26.6	20.15	25.95					S	S	I	S	I	S	S	S	S
22	22 WFB	BeefA	Bird	EUST	Escherichia	Ecoli	0	0	0	0	9					27.61	20.65	18.2	27.01	21.86	9.17	27.04	23.82	27.15					S	S	S	S	S	S	S	S	S
27	27 WFB	BeefA	Bird	GRCB	Escherichia	Ecoli	0	1	0	1	9					26.93	22.36	16.66	24.59	18.6	15.23	27.13	21.54	25.26					S	S	I	S	S	S	S	S	S
28	28 WFB	BeefA	Bird	AMRO	Escherichia	Ecoli	0	1	0	1	9					27.64	22.75	20.17	27.42	21.26	8.86	25.06	23.71	26.68					S	S	S	S	S	I	S	S	S
1	1 WFC	BeefA	Env	NA	Escherichia	Ecoli	0	1	0	1	9					29.83	15.86	18.93	29.61	22.7	12.82	26.82	23.68	29.61					S	I	S	S	S	S	S	S	S
2	2 WFC	BeefA	Env	NA	Escherichia	Ecoli	0	0	0	0	9					26.12	23.1	17.95	26.56	19.11	9.03	26.41	23.72	26.07					S	S	S	S	S	S	S	S	S
3	3 WFC	BeefA	Env	NA	Escherichia	Ecoli	1	1	1	1	9					24.14	6	18.88	27.61	20.79	9.95	25.96	23.97	26.75					S	R	S	S	S	S	S	S	S
4	4 WFC	BeefA	Env	NA	Escherichia	Ecoli	0	0	0	0	9					30.24	22.01	18.59	26.93	20.26	12.18	27.08	23.84	24.49					S	S	S	S	S	S	S	S	S
5	5 WFC	BeefA	Env	NA	Escherichia	Ecoli	0	1	0	1	9					25.74	22.9	20.14	27.39	21.19	8.41	26.62	24.17	26.39					S	S	S	S	S	I	S	S	S
6	6 WFC	BeefA	Env	NA	Escherichia	Ecoli	1	1	1	1	9					26.95	21.74	18.24	26.95	18.61	7.32	25.66	22.34	26.99					S	S	S	S	S	R	S	S	S
7	7 WFC	BeefA	Env	NA	Escherichia	Ecoli	0	1	0	1	9					32.08	24.13	18.1	25.95	16.19	8.8	25.89	21.65	26.12					S	S	S	S	S	I	S	S	S
8	8 WFC	BeefA	Env	NA	Escherichia	Ecoli	0	1	0	1	9					28.3	14.78	19.67	27.87	21.35	12.86	25.44	24.31	27.44					S	I	S	S	S	S	S	S	S
9	9 WFC	BeefA	Env	NA	Escherichia	Ecoli	0	0	0	0	9					27.49	25.23	18.36	27.85	21.04	10.5	28.39	24.58	26.57					S	S	S	S	S	S	S	S	S
10	10 WFC	BeefA	Env	NA	Escherichia	Ecoli	1	1	1	1	9					26.37	22.55	17.35	26	18.78	7.84	26.1	22.09	26.29					S	S	S	S	S	R	S	S	S
11	11 WFC	BeefA	Env	NA	Escherichia	Ecoli	1	1	1	2	9					26.26	21.52	15.57	25.44	17.15	6	24.16	21.42	24.44					S	S	I	S	S	R	S	S	S
12	12 WFC	BeefA	Env	NA	Escherichia	Ecoli	0	0	0	0	9					31.93	21.07	19.96	29.96	22.45	9.65	26.9	24.75	28.43					S	S	S	S	S	S	S	S	S
13	13 WFC	BeefA	Env	NA	Escherichia	Ecoli	0	0	0	0	9					26.91	22.43	18.29	26.4	19.74	9.78	26.72	22.66	26.11					S	S	S	S	S	S	S	S	S
15	15 WFC	BeefA	Env	NA	Escherichia	Ecoli	0	0	0	0	9					32.1	25.26	18.27	28.97	21.58	13.03	30.98	24.38	26.89					S	S	S	S	S	S	S	S	S
16	16 WFC	BeefA	Env	NA	Escherichia	Ecoli	0	0	0	0	9					26.81	21.74	17.82	24.27	19.14	12.42	25.68	21.13	26.04					S	S	S	S	S	S	S	S	S
17	17 WFC	BeefA	Env	NA	Escherichia	Ecoli	0	1	0	1	9					28.92	15.2	18.9	27.88	20.09	12.03	24.13	24.03	27.54					S	I	S	S	S	S	S	S	S
18	18 WFC	BeefA	Env	NA	Escherichia	Ecoli	0	0	0	0	9					28.09	22.88	18.54	26.48	20.43	17	28.37	23.15	26.94					S	S	S	S	S	S	S	S	S
19	19 WFC	BeefA	Env	NA	Escherichia	Ecoli	1	1	1	1	9					29.14	6	19.14	27.62	22.58	12.18	29.45	26.62	30.43					S	R	S	S	S	S	S	S	S
22	22 WFC	BeefA	Env	NA	Escherichia	Ecoli	1	1	1	2	9					29.63	6	18.34	26.39	19.26	8.38	23.56	22.99	26.12					S	R	S	S	S	I	S	S	S
23	23 WFC	BeefA	Env	NA	Escherichia	Ecoli	0	0	0	0	9					28.54	21.82	19.75	24.27	21.12	10.32	24.87	23.8	27.28					S	S	S	S	S	S	S	S	S
24	24 WFC	BeefA	Env	NA	Escherichia	Ecoli	1	1	1	1	9					27	21.09	17.64	24.85	19.46	7.98	25.21	21	23.75					S	S	S	S	S	R	S	S	S
25	25 WFC	BeefA	Env	NA	Escherichia	Ecoli	1	1	1	2	9					28.32	22.27	15.7	27.08	19.81	7.79	27.36	20.15	27.64					S	S	I	S	S	R	S	S	S
26	26 WFC	BeefA	Env	NA	Escherichia	Ecoli	0	1	0	1	9					24.78	23.57	17.38	26.64	16.25	8.86	24.91	19.84	26.49					S	S	S	S	S	I	S	S	S
27	27 WFC	BeefA	Env	NA	Escherichia	Ecoli	1	1	1	2	9					25.58	21.97	16.05	25.51	19.29	6	26.59	22.25	27.11					S	S	I	S	S	R	S	S	S
28	28 WFC	BeefA	Env	NA	Escherichia	Ecoli	0	1	0	1	9					27.69	21.64	17.69	24.41	19.43	8.49	24.08	20.81	26.02					S	S	S	S	S	I	S	S	S
29	29 WFC	BeefA	Env	NA	Escherichia	Ecoli	0	1	0	2	9					26.69	21.45	16.18	25.04	19.19	8.46	23.73	19.42	26.78					S	S	I	S	S	I	S	S	S
30	30 WFC	BeefA	Env	NA	Escherichia	Ecoli	0	1	0	1	9					27.4	22.15	17.76	26.56	20.81	8.26	23.69	22.7	23.99					S	S	S	S	S	I	S	S	S
1	1 B	Control	Bird	BHCB	Enterococcus	Hirae	1	1	1	2	6	17.76	16.29	22.51	23.21	32.6	6								S	I	S	S	S	R								1	2	1	1
2	2 B	Control	Bird	MODO	Enterococcus	Hirae	0	1	0	1	6	17.79	21.76	22.62	21.59	27.12	26.09								S	I	S	S	S	S								1	2	1	1
4	4 B	Control	Bird	BHCB	Enterococcus	Hirae	0	1	0	1	6	16.55	21.79	24.2	20.08	26.98	24.96								S	I	S	S	S	S								1	2	1	1
5	5 B	Control	Bird	MODO	Enterococcus	Hirae	0	1	0	1	6	17.13	21.36	22.8	19.68	28.75	23.67								S	I	S	S	S	S								1	2	1	1
6	6 B	Control	Bird	MODO	Enterococcus	Hirae	1	1	1	2	6	17.44	16.8	20.92	22.7	29.63	8								S	I	S	S	S	R								1	2	1	1
8	8 B	Control	Bird	BHCB	Enterococcus	Hirae	0	1	0	1	6	13.21	20.53	19.58	21.32	30.55	28.06								S	I	S	S	S	S								1	2	1	1
9	9 B	Control	Bird	COGR	Enterococcus	Durans	0	1	0	2	6	10.71	15.42	21.82	15.59	24.63	23.82								S	I	S	I	S	S								1	2	1	2
11	11 B	Control	Bird	BHCB	Enterococcus	Casseliflaves	0	1	0	1	6	14.85	19.2	25	23.42	32.7	27.18								S	I	S	S	S	S								1	2	1	1
14	14 B	Control	Bird	HOSP	Enterococcus	Casseliflaves	0	1	0	1	6	14.32	17.36	25.48	24.49	29.36	27.23								S	I	S	S	S	S								1	2	1	1
16	16 B	Control	Bird	HOSP	Enterococcus	Hirae	0	1	0	1	6	13.42	20.67	19.37	20.65	28.39	25.57								S	I	S	S	S	S								1	2	1	1
19	19 B	Control	Bird	MODO	Enterococcus	Casseliflaves	0	0	0	0	6	15.64	23.39	24.89	19.63	31.29	28.66								S	S	S	S	S	S								1	1	1	1
20	20 B	Control	Bird	MODO	Enterococcus	Hirae	0	0	0	0	6	13.44	22.02	19.78	17.64	25	20.91								S	S	S	S	S	S								1	1	1	1
21	21 B	Control	Bird	HOSP	Enterococcus	Hirae	0	0	0	0	6	27.16	24.4	28.63	21.92	34	32.78								S	S	S	S	S	S								1	1	1	1
22	22 B	Control	Bird	HOSP	Enterococcus	Hirae	0	1	0	2	6	9.52	18.34	18.06	15.41	16.18	23.5								S	I	S	I	S	S								1	2	1	2
23	23 B	Control	Bird	MODO	Enterococcus	Faecalis	1	1	1	2	6	17.36	17.07	21.41	22.65	31.29	6								S	I	S	S	S	R								1	2	1	1
25	25 B	Control	Bird	HOSP	Enterococcus	Hirae	0	0	0	0	6	14.75	24.57	23.66	21.74	34.86	31.47								S	S	S	S	S	S								1	1	1	1
26	26 B	Control	Bird	HOSP	Enterococcus	Hirae	0	1	0	1	6	15.77	19.32	20.03	21.03	22.09	25.58								S	I	S	S	S	S								1	2	1	1
27	27 B	Control	Bird	HOSP	Enterococcus	Hirae	0	1	0	1	6	11.52	19.58	27.92	25.42	29.43	23.33								S	I	S	S	S	S								1	2	1	1
28	28 B	Control	Bird	BHCB	Enterococcus	Casseliflaves	0	1	0	1	6	16.2	18.83	30.54	23.3	33.83	27.8								S	I	S	S	S	S								1	2	1	1
29	29 B	Control	Bird	COGR	Enterococcus	Hirae	0	0	0	0	6	11.48	22.12	18.77	17.53	23.74	25.26								S	S	S	S	S	S								1	1	1	1
30	30 B	Control	Bird	HOSP	Enterococcus	Faecalis	1	1	1	2	5	6	18.44	16.16	16.01		24.34								R	I	S	S		S								3	2	1	1
1	1 BE	Control	Env	NA	Enterococcus	Faecalis	0	1	0	1	6	15.55	14	18.93	20.02	19.77	22.65								S	I	S	S	S	S								1	2	1	1
6	6 BE	Control	Env	NA	Enterococcus	Faecalis	0	1	0	1	6	12.71	21.46	18.9	20.37	29.5	26.25								S	I	S	S	S	S								1	2	1	1
7	7 BE	Control	Env	NA	Enterococcus	Hirae	0	1	0	1	6	9.68	16.24	20.17	17.37	23.36	22.41								S	I	S	S	S	S								1	2	1	1
8	8 BE	Control	Env	NA	Enterococcus	Durans	0	0	0	0	6	17.58	24.66	33.47	23.81	33.09	27.08								S	S	S	S	S	S								1	1	1	1
11	11 BE	Control	Env	NA	Enterococcus	Hirae	0	1	0	2	6	8.11	21.15	19.89	22.81	28.06	22.55								I	I	S	S	S	S								2	2	1	1
12	12 BE	Control	Env	NA	Enterococcus	Hirae	0	1	0	1	6	14.07	20.77	22.41	20.85	32.35	23.74								S	I	S	S	S	S								1	2	1	1
13	13 BE	Control	Env	NA	Enterococcus	Hirae	0	0	0	0	6	10.89	22.17	24.37	21.1	26.34	27.7								S	S	S	S	S	S								1	1	1	1
14	14 BE	Control	Env	NA	Enterococcus	Casseliflaves	0	1	0	1	6	18.15	19.41	31	20.34	34.95	28.08								S	I	S	S	S	S								1	2	1	1
17	17 BE	Control	Env	NA	Enterococcus	Faecalis	1	1	1	3	6	8.63	18.39	15.73	13.68	20.52	21.05								I	I	S	R	S	S								2	2	1	3
18	18 BE	Control	Env	NA	Enterococcus	Faecalis	1	1	1	3	6	6	13.99	18.87	15.38	18.61	22.55								R	I	S	I	S	S								3	2	1	2
19	19 BE	Control	Env	NA	Enterococcus	Faecalis	0	0	0	0	6	10.92	27.27	26.73	20.95	32.12	32.98								S	S	S	S	S	S								1	1	1	1
20	20 BE	Control	Env	NA	Enterococcus	Hirae	0	1	0	2	6	8.41	16.27	18.29	17.17	26.45	23.28								I	I	S	S	S	S								2	2	1	1
2	2 DFB	Dairy	Bird	HOSP	Enterococcus	Casseliflaves	1	1	1	2	6	6	16.15	17.95	16.13	22.72	24.02								R	I	S	S	S	S								3	2	1	1
3	3 DFB	Dairy	Bird	RWBB	Enterococcus	Faecalis	0	1	0	2	6	10.28	15.17	21.54	15.79	20.31	23.99								S	I	S	I	S	S								1	2	1	2
5	5 DFB	Dairy	Bird	HOSP	Enterococcus	Faecalis	0	1	0	1	6	15.53	14.83	19.57	22.13	25.51	26.48								S	I	S	S	S	S								1	2	1	1
6	6 DFB	Dairy	Bird	HOSP	Enterococcus	Faecalis	0	1	0	1	6	10.42	19.01	19.65	17.61	24.95	23.47								S	I	S	S	S	S								1	2	1	1
7	7 DFB	Dairy	Bird	RWBB	Enterococcus	Casseliflaves	0	1	0	1	6	17.73	16.36	30.56	20.03	30.99	26.91								S	I	S	S	S	S								1	2	1	1
8	8 DFB	Dairy	Bird	HOSP	Enterococcus	Faecium	0	1	0	1	6	15.88	18.92	19.76	17.99	23.24	23.8								S	I	S	S	S	S								1	2	1	1
9	9 DFB	Dairy	Bird	HOSP	Enterococcus	Faecium	1	1	3	3	6	13.84	6	15.42	19.09	6	6								S	R	S	S	R	R								1	3	1	1
10	10 DFB	Dairy	Bird	HOSP	Enterococcus	Durans	1	1	1	1	6	16.49	23	20.56	21.96	24.92	9.62								S	S	S	S	S	R								1	1	1	1
14	14 DFB	Dairy	Bird	HOSP	Enterococcus	Faecium	1	1	2	3	6	14.73	13.55	11.46	19.58	17.37	8.17								S	I	R	S	S	R								1	2	3	1
16	16 DFB	Dairy	Bird	HOSP	Enterococcus	Faecium	1	1	2	3	6	14.06	14.76	12.08	20.66	27.12	6								S	I	R	S	S	R								1	2	3	1
17	17 DFB	Dairy	Bird	HOSP	Enterococcus	Hirae	1	1	1	2	6	11.97	21.25	19.09	17.52	26.87	10.85								S	I	S	S	S	R								1	2	1	1
20	20 DFB	Dairy	Bird	HOSP	Enterococcus	Hirae	1	1	1	2	6	15.18	17	17.5	22.01	34.64	6								S	I	S	S	S	R								1	2	1	1
23	23 DFB	Dairy	Bird	HOSP	Enterococcus	Faecium	1	1	1	3	6	6	17.16	16.54	15.24	23.53	24.9								R	I	S	I	S	S								3	2	1	2
24	24 DFB	Dairy	Bird	HOSP	Enterococcus	Faecalis	1	1	1	3	6	6	14.46	17.47	15.69	24.81	22.51								R	I	S	I	S	S								3	2	1	2
27	27 DFB	Dairy	Bird	HOSP	Enterococcus	Durans	0	0	0	0	5		25.81	25.12	22.64	24.26	27.92									S	S	S	S	S									1	1	1
28	28 DFB	Dairy	Bird	HOSP	Enterococcus	Gallinarum	0	1	0	1	6	10.76	17.71	21.77	17.82	28.6	27.3								S	I	S	S	S	S								1	2	1	1
30	30 DFB	Dairy	Bird	HOSP	Enterococcus	Hirae	1	1	1	1	6	13.04	22.81	27.66	20.04	29.7	11.06								S	S	S	S	S	R								1	1	1	1
31	31 DFB	Dairy	Bird	HOSP	Enterococcus	Faecalis	0	0	0	0	5	9.91		18.85	17.2	25.3	22.99								S		S	S	S	S								1		1	1
32	32 DFB	Dairy	Bird	HOSP	Enterococcus	Faecalis	0	1	0	1	6	13.05	16.82	18.54	17.37	27.4	23.16								S	I	S	S	S	S								1	2	1	1
33	33 DFB	Dairy	Bird	RWBB	Enterococcus	Faecium	1	1	1	1	5	14.8		16.77	24.22	28.62	11.55								S		S	S	S	R								1		1	1
34	34 DFB	Dairy	Bird	HOSP	Enterococcus	Casseliflaves	1	1	1	2	6	18.35	20.47	23.97	17.63	29.99	10.54								S	I	S	S	S	R								1	2	1	1
35	35 DFB	Dairy	Bird	HOSP	Enterococcus	Faecium	0	0	0	0	6	17.13	24.61	20	21.99	26.82	27.42								S	S	S	S	S	S								1	1	1	1
37	37 DFB	Dairy	Bird	HOSP	Enterococcus	Faecalis	0	1	0	2	6	8.38	20.87	19.41	16.7	28.08	23.01								I	I	S	S	S	S								2	2	1	1
1	1 DFE	Dairy	Env	NA	Enterococcus	Faecium	1	1	1	2	6	16.82	16.54	15.34	23.35	23.84	10.44								S	I	S	S	S	R								1	2	1	1
2	2 DFE	Dairy	Env	NA	Enterococcus	Hirae	1	1	1	1	6	9.25	24.29	19.28	20.12	30.07	6								S	S	S	S	S	R								1	1	1	1
3	3 DFE	Dairy	Env	NA	Enterococcus	Faecalis	1	1	2	2	6	17.35	11.12	24.23	21.08	26.45	7.32								S	R	S	S	S	R								1	3	1	1
4	4 DFE	Dairy	Env	NA	Enterococcus	Faecium	1	1	3	5	6	6	6	17.69	14.68	14.97	6								R	R	S	I	I	R								3	3	1	2
5	5 DFE	Dairy	Env	NA	Enterococcus	Faecium	0	1	0	1	6	13.8	21.72	14.77	20.46	25.13	28.29								S	I	S	S	S	S								1	2	1	1
6	6 DFE	Dairy	Env	NA	Enterococcus	Gallinarum	0	0	0	0	6	13.8	26.3	18.22	16.79	29.36	25.72								S	S	S	S	S	S								1	1	1	1
7	7 DFE	Dairy	Env	NA	Enterococcus	Durans	1	1	1	2	6	8.46	13	17.89	17.14	28.97	21.75								I	R	S	S	S	S								2	3	1	1
8	8 DFE	Dairy	Env	NA	Enterococcus	Faecalis	1	1	1	1	6	10.88	22.53	19.65	16.51	27.1	9.22								S	S	S	S	S	R								1	1	1	1
9	9 DFE	Dairy	Env	NA	Enterococcus	Hirae	0	0	0	0	6	16.12	28.62	21.13	18.36	29.95	27.65								S	S	S	S	S	S								1	1	1	1
12	12 DFE	Dairy	Env	NA	Enterococcus	Faecalis	0	1	0	1	6	11.18	14.06	18.77	16.83	25.32	19.49								S	I	S	S	S	S								1	2	1	1
13	13 DFE	Dairy	Env	NA	Enterococcus	Faecalis	1	1	2	2	6	14.1	12.46	15.88	13.33	23.41	18.78								S	R	S	R	S	S								1	3	1	3
14	14 DFE	Dairy	Env	NA	Enterococcus	Faecalis	1	1	1	3	6	8.72	15.22	17.74	13.45	27.42	21.56								I	I	S	R	S	S								2	2	1	3
16	16 DFE	Dairy	Env	NA	Enterococcus	Faecalis	1	1	4	5	6	6	13.53	16.13	13.23	6	6								R	I	S	R	R	R								3	2	1	3
17	17 DFE	Dairy	Env	NA	Enterococcus	Faecium	0	1	0	1	6	12.1	20.54	34.12	19.57	27.87	24.91								S	I	S	S	S	S								1	2	1	1
18	18 DFE	Dairy	Env	NA	Enterococcus	Hirae	0	1	0	1	6	9.76	16.35	29.1	17.6	26.11	21.35								S	I	S	S	S	S								1	2	1	1
19	19 DFE	Dairy	Env	NA	Enterococcus	Durans	0	1	0	1	6	11.35	21.47	19.46	20.41	25.45	24.57								S	I	S	S	S	S								1	2	1	1
20	20 DFE	Dairy	Env	NA	Enterococcus	Durans	1	1	1	2	6	18.56	14.87	23.83	22.26	32.49	8.48								S	I	S	S	S	R								1	2	1	1
21	21 DFE	Dairy	Env	NA	Enterococcus	Durans	0	1	0	1	6	14.12	21.33	17.95	18.54	26.91	27.71								S	I	S	S	S	S								1	2	1	1
22	22 DFE	Dairy	Env	NA	Enterococcus	Durans	0	1	0	4	6	8.97	14.4	19	15.59	24.18	17.19								I	I	S	I	S	I								2	2	1	2
23	23 DFE	Dairy	Env	NA	Enterococcus	Faecium	0	1	0	1	6	15.86	14.48	18.2	21.97	28.92	25.29								S	I	S	S	S	S								1	2	1	1
24	24 DFE	Dairy	Env	NA	Enterococcus	Faecium	1	1	2	3	6	14.14	14.16	13.94	20.11	29.69	6								S	I	R	S	S	R								1	2	3	1
25	25 DFE	Dairy	Env	NA	Enterococcus	Faecium	1	1	1	2	6	14.85	20.55	17.42	18.67	27.31	10.19								S	I	S	S	S	R								1	2	1	1
26	26 DFE	Dairy	Env	NA	Enterococcus	Faecalis	1	1	1	1	6	16.69	10.8	18.78	23.57	29.7	31.14								S	R	S	S	S	S								1	3	1	1
28	28 DFE	Dairy	Env	NA	Enterococcus	Faecium	0	0	0	0	6	12.37	22.74	23.26	21.84	27.31	25.8								S	S	S	S	S	S								1	1	1	1
29	29 DFE	Dairy	Env	NA	Enterococcus	Faecium	1	1	1	1	5	15.19		18.36	21.56	24.38	13.29								S		S	S	S	R								1		1	1
30	30 DFE	Dairy	Env	NA	Enterococcus	Faecium	1	1	1	1	6	14.76	26.74	28.19	23.55	27.34	8.96								S	S	S	S	S	R								1	1	1	1
1	1 RFB	BeefB	Bird	COGR	Enterococcus	Faecalis	0	1	0	1	6	10.1	18.63	20.44	17.11	27.98	23.53								S	I	S	S	S	S								1	2	1	1
2	2 RFB	BeefB	Bird	RWBB	Enterococcus	Faecalis	1	1	1	2	6	11.05	14.82	25.62	16.18	28.91	8.41								S	I	S	S	S	R								1	2	1	1
4	4 RFB	BeefB	Bird	HOSP	Enterococcus	Durans	0	0	0	0	6	17.09	26.25	23.98	22.69	24.91	29.84								S	S	S	S	S	S								1	1	1	1
5	5 RFB	BeefB	Bird	AMRO	Enterococcus	Faecalis	0	1	0	1	6	10.77	13.16	19.76	16.17	23.19	20.79								S	I	S	S	S	S								1	2	1	1
6	6 RFB	BeefB	Bird	HOSP	Enterococcus	Faecalis	0	1	0	1	6	10.31	16.11	21.84	16.31	25.31	23.24								S	I	S	S	S	S								1	2	1	1
7	7 RFB	BeefB	Bird	RWBB	Enterococcus	Faecalis	1	1	1	2	6	7.71	11.51	18.73	16.53	24.33	20.96								I	R	S	S	S	S								2	3	1	1
8	8 RFB	BeefB	Bird	BHCB	Enterococcus	Faecalis	0	1	0	2	6	8.73	14.5	19.85	16.06	24.81	22.81								I	I	S	S	S	S								2	2	1	1
9	9 RFB	BeefB	Bird	HOSP	Enterococcus	Faecalis	1	1	1	2	6	8.75	12.45	19.27	16.15	25.81	21.34								I	R	S	S	S	S								2	3	1	1
10	10 RFB	BeefB	Bird	COGR	Enterococcus	Faecalis	0	1	0	2	6	8.02	18.09	18.45	16.94	27.16	22.24								I	I	S	S	S	S								2	2	1	1
11	11 RFB	BeefB	Bird	BHCB	Enterococcus	Faecalis	0	1	0	1	6	11.45	19.12	19.56	17.5	23.77	23.36								S	I	S	S	S	S								1	2	1	1
12	12 RFB	BeefB	Bird	BHCB	Enterococcus	Hirae	0	0	0	0	6	14.25	24.15	21.66	22.4	31.73	27.64								S	S	S	S	S	S								1	1	1	1
13	13 RFB	BeefB	Bird	HOSP	Enterococcus	Durans	1	1	1	1	6	17.33	26.28	28.11	24.56	27.58	10.17								S	S	S	S	S	R								1	1	1	1
14	14 RFB	BeefB	Bird	HOSP	Enterococcus	Faecium	1	1	1	1	6	12.41	12.23	17.04	19.44	19.83	25.03								S	R	S	S	S	S								1	3	1	1
15	15 RFB	BeefB	Bird	RWBB	Enterococcus	Faecalis	1	1	1	3	6	6	19.3	18.74	14.66	23.67	20.72								R	I	S	I	S	S								3	2	1	2
16	16 RFB	BeefB	Bird	RWBB	Enterococcus	Hirae	0	1	0	1	6	15.19	18.73	19.21	18.64	27.77	25.5								S	I	S	S	S	S								1	2	1	1
17	17 RFB	BeefB	Bird	RWBB	Enterococcus	Casseliflaves	0	1	0	1	6	16.22	19.81	25.34	18.92	28.49	26.35								S	I	S	S	S	S								1	2	1	1
18	18 RFB	BeefB	Bird	RWBB	Enterococcus	Hirae	0	1	0	1	6	12.45	19.85	23.34	20.58	28.07	25.6								S	I	S	S	S	S								1	2	1	1
19	19 RFB	BeefB	Bird	BHCB	Enterococcus	Hirae	0	1	0	1	6	10.71	17.82	20.6	18.54	36.47	28.51								S	I	S	S	S	S								1	2	1	1
20	20 RFB	BeefB	Bird	HOSP	Enterococcus	Faecalis	1	1	2	3	6	6	14.72	17.54	13.12	17.83	19.31								R	I	S	R	S	S								3	2	1	3
21	21 RFB	BeefB	Bird	RWBB	Enterococcus	Gallinarum	1	1	1	3	6	14.95	14.87	19.09	14.76	31.42	8.44								S	I	S	I	S	R								1	2	1	2
22	22 RFB	BeefB	Bird	RWBB	Enterococcus	Casseliflaves	1	1	1	3	6	7.81	13.36	16.74	12.35	24.15	23.78								I	I	S	R	S	S								2	2	1	3
23	23 RFB	BeefB	Bird	RWBB	Enterococcus	Faecalis	1	1	4	5	6	6	12.42	16.9	14.11	6	6								R	R	S	I	R	R								3	3	1	2
24	24 RFB	BeefB	Bird	RWBB	Enterococcus	Faecalis	1	1	3	3	6	6	12.07	18.69	14	28.91	22.45								R	R	S	R	S	S								3	3	1	3
25	25 RFB	BeefB	Bird	RWBB	Enterococcus	Faecalis	0	1	0	2	6	9.71	17.72	19.75	15.31	21.42	24.63								S	I	S	I	S	S								1	2	1	2
26	26 RFB	BeefB	Bird	RWBB	Enterococcus	Faecalis	1	1	1	3	6	6	17.75	17.96	14.65	23.43	20.94								R	I	S	I	S	S								3	2	1	2
27	27 RFB	BeefB	Bird	RWBB	Enterococcus	Faecalis	0	1	0	2	6	9.6	18.31	18.01	15.4	25.52	23.93								S	I	S	I	S	S								1	2	1	2
28	28 RFB	BeefB	Bird	RWBB	Enterococcus	Hirae	0	0	0	0	6	15.52	27.2	28.71	22.22	30.62	26.92								S	S	S	S	S	S								1	1	1	1
29	29 RFB	BeefB	Bird	RWBB	Enterococcus	Faecalis	1	1	1	3	6	6	15.48	18.01	14.48	21.97	23.33								R	I	S	I	S	S								3	2	1	2
30	30 RFB	BeefB	Bird	EUST	Enterococcus	Faecalis	1	1	1	3	6	6	15.34	18.92	15.55	22.3	23.93								R	I	S	I	S	S								3	2	1	2
1	1 RFC	BeefB	Env	NA	Enterococcus	Hirae	1	1	1	1	4		25.51		27.04	33.12	10.99									S		S	S	R									1		1
2	2 RFC	BeefB	Env	NA	Enterococcus	Casseliflaves	0	0	0	0	6	17.75	27.88	27.66	21.75	38.64	29.61								S	S	S	S	S	S								1	1	1	1
3	3 RFC	BeefB	Env	NA	Enterococcus	Faecium	1	1	2	2	6	15.16	12.17	18.75	19.98	24.57	6								S	R	S	S	S	R								1	3	1	1
4	4 RFC	BeefB	Env	NA	Enterococcus	Hirae	1	1	1	1	6	12.07	23.14	25.19	27.12	35.71	10.35								S	S	S	S	S	R								1	1	1	1
5	5 RFC	BeefB	Env	NA	Enterococcus	Hirae	1	1	2	2	6	13.45	10.87	24.72	25.12	28.74	6								S	R	S	S	S	R								1	3	1	1
7	7 RFC	BeefB	Env	NA	Enterococcus	Casseliflaves	0	0	0	0	6	15.23	23.55	28.72	21.58	30.76	26.35								S	S	S	S	S	S								1	1	1	1
8	8 RFC	BeefB	Env	NA	Enterococcus	Faecium	1	1	1	1	6	16.15	11.38	20.58	20.01	28.65	25.22								S	R	S	S	S	S								1	3	1	1
9	9 RFC	BeefB	Env	NA	Enterococcus	Hirae	0	0	0	0	6	12.1	23.85	24.94	23.45	23.86	20.55								S	S	S	S	S	S								1	1	1	1
10	10 RFC	BeefB	Env	NA	Enterococcus	Gallinarum	0	1	0	2	6	13.07	15.33	18.08	15.13	29.06	26.19								S	I	S	I	S	S								1	2	1	2
11	11 RFC	BeefB	Env	NA	Enterococcus	Durans	1	1	1	2	6	16.08	21.43	22.66	21.86	25.19	8.21								S	I	S	S	S	R								1	2	1	1
12	12 RFC	BeefB	Env	NA	Enterococcus	Hirae	0	1	0	1	6	12.33	21.51	20.37	22.49	25.73	21.32								S	I	S	S	S	S								1	2	1	1
14	14 RFC	BeefB	Env	NA	Enterococcus	Hirae	0	1	0	1	6	13.94	13.46	27.62	22.38	20.92	24.75								S	I	S	S	S	S								1	2	1	1
15	15 RFC	BeefB	Env	NA	Enterococcus	Hirae	1	1	2	2	6	11.68	12	15.3	18.42	25.95	7.36								S	R	S	S	S	R								1	3	1	1
16	16 RFC	BeefB	Env	NA	Enterococcus	Casseliflaves	0	1	0	1	6	10.46	17.33	25.57	19.54	24.89	20.44								S	I	S	S	S	S								1	2	1	1
19	19 RFC	BeefB	Env	NA	Enterococcus	Hirae	0	1	0	1	6	10.89	20.25	27.38	18.79	23.62	24.06								S	I	S	S	S	S								1	2	1	1
20	20 RFC	BeefB	Env	NA	Enterococcus	Faecium	1	1	1	1	6	17.41	12.07	21.55	22.89	31.01	28.1								S	R	S	S	S	S								1	3	1	1
21	21 RFC	BeefB	Env	NA	Enterococcus	Hirae	1	1	1	1	4	9.75	12.87	20.29	18.03										S	R	S	S										1	3	1	1
22	22 RFC	BeefB	Env	NA	Enterococcus	Faecalis	1	1	1	2	6	12.38	15.09	28.28	25.13	29.29	9.78								S	I	S	S	S	R								1	2	1	1
23	23 RFC	BeefB	Env	NA	Enterococcus	Hirae	1	1	1	2	6	15.04	13.01	30.48	26.48	28.12	10.36								S	I	S	S	S	R								1	2	1	1
24	24 RFC	BeefB	Env	NA	Enterococcus	Casseliflaves	0	1	0	1	6	13.33	21.58	28.5	19.61	31.83	27.48								S	I	S	S	S	S								1	2	1	1
25	25 RFC	BeefB	Env	NA	Enterococcus	Durans	1	1	1	2	6	13.33	19.92	21.54	20.11	29.13	10.48								S	I	S	S	S	R								1	2	1	1
26	26 RFC	BeefB	Env	NA	Enterococcus	Casseliflaves	0	0	0	0	6	14.54	23.13	26.12	18.02	31.24	26.89								S	S	S	S	S	S								1	1	1	1
28	28 RFC	BeefB	Env	NA	Enterococcus	Durans	1	1	1	1	6	13.98	27.54	24.9	22.98	35.7	6								S	S	S	S	S	R								1	1	1	1
29	29 RFC	BeefB	Env	NA	Enterococcus	Hirae	1	1	1	2	6	15.53	15.13	31.85	24.95	30.76	11.73								S	I	S	S	S	R								1	2	1	1
20	20 WFB	BeefA	Bird	EUST	Enterococcus	Faecalis	0	1	0	1	6	9.37	13.86	18.36	16.27	22.76	23.25								S	I	S	S	S	S								1	2	1	1
21	21 WFB	BeefA	Bird	EUST	Enterococcus	Faecalis	1	1	3	4	6	6	6	18.66	15.43	21.03	6								R	R	S	I	S	R								3	3	1	2
22	22 WFB	BeefA	Bird	EUST	Enterococcus	Hirae	0	1	0	5	6	8.02	14.47	19.15	14.96	13.96	15.9								I	I	S	I	I	I								2	2	1	2
23	23 WFB	BeefA	Bird	SOSP	Enterococcus	Faecalis	1	1	2	2	6	10.18	12.56	19.49	20.07	35.57	6								S	R	S	S	S	R								1	3	1	1
24	24 WFB	BeefA	Bird	EUST	Enterococcus	Faecalis	0	1	0	1	6	11.53	19.35	19.36	16.18	30.63	24.05								S	I	S	S	S	S								1	2	1	1
25	25 WFB	BeefA	Bird	EUST	Enterococcus	Faecalis	0	1	0	1	6	10.71	17.74	17.01	16.13	20.71	26.03								S	I	S	S	S	S								1	2	1	1
26	26 WFB	BeefA	Bird	EUST	Enterococcus	Hirae	0	0	0	0	6	14.96	22.67	27.49	22.63	33.03	30.37								S	S	S	S	S	S								1	1	1	1
27	27 WFB	BeefA	Bird	GRCB	Enterococcus	Faecalis	1	1	3	4	6	6	6	16.8	15	23.3	6								R	R	S	I	S	R								3	3	1	2
28	28 WFB	BeefA	Bird	AMRO	Enterococcus	Faecalis	0	1	0	1	6	9.81	22.01	20.47	14.65	21.83	21.57								S	S	S	I	S	S								1	1	1	2
30	30 WFB	BeefA	Bird	EUST	Enterococcus	Faecalis	0	1	0	1	6	14.28	15.17	20.18	16.71	23.5	23.78								S	I	S	S	S	S								1	2	1	1
1	1 WFC	BeefA	Env	NA	Enterococcus	Hirae	1	1	1	2	6	12.02	13.24	18.36	19.99	36.33	6								S	I	S	S	S	R								1	2	1	1
10	10 WFC	BeefA	Env	NA	Enterococcus	Faecalis	1	1	3	3	6	6	6	20.34	16.91	23.54	8.97								R	R	S	S	S	R								3	3	1	1
2	2 WFC	BeefA	Env	NA	Enterococcus	Hirae	1	1	2	2	6	10.59	12.3	17.99	18.65	37.41	6								S	R	S	S	S	R								1	3	1	1
3	3 WFC	BeefA	Env	NA	Enterococcus	Hirae	1	1	1	1	6	31.44	10.37	15.43	19.86	24.12	28.73								S	R	S	S	S	S								1	3	1	1
4	4 WFC	BeefA	Env	NA	Enterococcus	Hirae	0	1	0	1	6	14.43	19.59	21.32	21.31	30.92	24.65								S	I	S	S	S	S								1	2	1	1
5	5 WFC	BeefA	Env	NA	Enterococcus	Casseliflaves	1	1	2	2	6	10.96	10.94	18.97	21.44	22.93	6								S	R	S	S	S	R								1	3	1	1
7	7 WFC	BeefA	Env	NA	Enterococcus	Casseliflaves	1	1	1	2	6	10.65	18.01	18.18	20.38	35.78	6								S	I	S	S	S	R								1	2	1	1
8	8 WFC	BeefA	Env	NA	Enterococcus	Faecalis	0	1	0	2	6	9.38	14.3	17.6	14.99	19.79	22.72								S	I	S	I	S	S								1	2	1	2
9	9 WFC	BeefA	Env	NA	Enterococcus	Hirae	1	1	1	2	6	7.61	22.09	17.96	20.52	28.91	6								I	S	S	S	S	R								2	1	1	1
11	11 WFC	BeefA	Env	NA	Enterococcus	Casseliflaves	0	1	0	1	6	16.42	19.86	26.38	19.08	27.25	28.53								S	I	S	S	S	S								1	2	1	1
12	12 WFC	BeefA	Env	NA	Enterococcus	Hirae	1	1	1	1	6	10.51	24.19	21.87	24.99	29.4	6								S	S	S	S	S	R								1	1	1	1
13	13 WFC	BeefA	Env	NA	Enterococcus	Casseliflaves	0	1	0	1	6	14.79	16.62	21.38	16.8	25.85	27.31								S	I	S	S	S	S								1	2	1	1
14	14 WFC	BeefA	Env	NA	Enterococcus	Casseliflaves	0	0	0	0	6	16.86	23.32	31.11	19.54	37.03	24.48								S	S	S	S	S	S								1	1	1	1
16	16 WFC	BeefA	Env	NA	Enterococcus	Hirae	0	0	0	0	6	16.24	23.62	31.19	19.98	36.79	27.94								S	S	S	S	S	S								1	1	1	1
17	17 WFC	BeefA	Env	NA	Enterococcus	Casseliflaves	0	1	0	1	6	17.46	19.02	33.29	19.29	37.43	36.06								S	I	S	S	S	S								1	2	1	1
18	18 WFC	BeefA	Env	NA	Enterococcus	Casseliflaves	0	1	0	1	6	16.89	20.11	26.51	19.28	28.4	30.65								S	I	S	S	S	S								1	2	1	1
19	19 WFC	BeefA	Env	NA	Enterococcus	Casseliflaves	0	1	0	1	6	16.13	19.8	23.06	17.92	32.4	28.42								S	I	S	S	S	S								1	2	1	1
