# Supplementary material for: Considerations for studying transmission of antimicrobial resistant enteric bacteria between wild birds and the environment on intensive dairy and beef cattle operations
Source: PeerJ. 2019 Feb 27;7:e6460. doi: 10.7717/peerj.6460 (PMC6397636; doi:10.7717/peerj.6460)
Supplement: Supplemental Information 5 — Raw data. [file peerj-07-6460-s005.csv]

Variable	Label	Data Role	Data Type	Units	Level Codes	Prevalence	Ecoli REP-PCR	Antibiotic Resistance	Comments
SampleN	Sample number	Pseudo-Identifier	Count			X	X	X	Variable included for ease of sample sorting (Sample ID sorts oddly b/c alphanumeric starting with a number)
Sample ID	Sample identification	Identifier	Nominal			X	X	X
Site	Sampling site	Grouping	Nominal		Control=Residential neighborhood south of Dairy; Dairy=University Dairy Farm; BeefB=Beef facility south of Dairy Facility; BeefA=Beef facility nearest Dairy	X	X	X
Source	Sample source	Grouping	Nominal		Bird=bird fecal sample or cloacal swab, Env=cow manure or environmental sample	X	X	X
SourceLong	Source long description	Grouping	Nominal		Free text description of the sample source for environmental samples and bird age and sex when known	X
BirdSpp	Bird species code	Grouping	Nominal		AMGO=American goldfinch, AMRO=American robin, BASW=Barn swallow, BHCB=Brown-headed cowbird, COGR=Common grackle, EAME=Eastern meadowlark, EUST=European starling, GRCB=Grey catbird, GRSP=Grasshopper sparrow, HOSP=House sparrow, MODO=mourning dove, NA=not applicable (environmental sample), RWBB=Red-winged blackbird, SOSP=Song sparrow	X	X	X
EcoliPA	Presence/absence of Ecoli	Observation	Binomial		Positive=isolate from sample confirmed as E. coli, Negative=E. coli was not detected on culture	X
EntPA	Presence/absence of Enterococcus	Observation	Binomial		Positive=isolate from sample confirmed as Enterococcus genus, Negative=Enterococcus was not detected on culture	X
EntSpp	Enterococcus species	Observation	Nominal		Identification of Enterococcus species from multiplex PCR/sequencing: vium, Casseliflaves, Durans, Faecalis, Faecium, Gallinarum, Haemoperoxidus, Hirae, NA=Not applicable for Enterococcus negative samples	X
SalmPA	Presence/absence of Salmonella	Observation	Binomial		Positive=isolate from sample confirmed as Salmonella, Negative=Salmonella was not detected on culture	X
SalmSerovar	Salmonella serovar	Observation	Nominal		Identification of Salmonella serovar by serologic testing at NVSL: Havana, Montevideo	X
Band#	REP-PCR band number	Observation	Binomial		1=Present; 0=Absent		X		REP-PCR results are columns labeled Band1-Band58 from genomic fingerprints
BactGenus	Bacterial genus	Grouping	Nominal		Escherichia, Enterococcus
BactSpp	Bacterial species	Grouping	Nominal		Ecoli=Escherichia coli, remaining codes for Enterococcus genus are the same as in EntSpp			X
1plusR	Resistant to one or more antibiotic (excluding rifampin)	Derived	Binomial		1=at least one antibiotic was R, 0=no antibiotics tested R			X	Derived from NR, where 1 was assigned if the value was 2 or greater (excluding Rifamicin, which was resistant for all E. coli isolates)
1plusRI	Resistant or intermediate to one or more antibiotic (excluding rifampin)	Derived	Binomial		1=at least one antibiotic was R or I, 0=no antibiotics tested R or I			X	Derived from NRI, where 1 was assigned if the value was 2 or greater (excluding Rifamicin, which was resistant for all E. coli isolates).
NR	Number of antibiotics in resistant category	Derived	Count	Number of antibiotics				X	Derived by counting the number of R codes in each row
NRI	Number of antibiotics in resistant or intermediate category	Derived	Count	Number of antibiotics				X	Derived by counting the number of R or I codes in each row
NTested	Number of antibiotics tested	Derived	Count	Number of antibiotics					Derived by counting the number of antibiotics tested for each isolate
Gentamicin (CN120)	Gentamicin: diameter of zone of inhibition (mm)	Observation	Continuous	mm				X	Measured zone of inhibition from disc diffusion assay
Sulfamethoxazole (SXT1.25/23.75)	Sulfamethoxazole: diameter of zone of inhibition (mm)	Observation	Continuous	mm				X	Measured zone of inhibition from disc diffusion assay
Tetracycline (TE30)	Tetracycline: diameter of zone of inhibition (mm)	Observation	Continuous	mm				X	Measured zone of inhibition from disc diffusion assay
Erythromycin (E15)	Erythromycin: diameter of zone of inhibition (mm)	Observation	Continuous	mm				X	Measured zone of inhibition from disc diffusion assay
Pen G (P10)	Penicillin G: diameter of zone of inhibition (mm)	Observation	Continuous	mm				X	Measured zone of inhibition from disc diffusion assay
Vancomycin (VA30)	Vancomycin: diameter of zone of inhibition (mm)	Observation	Continuous	mm				X	Measured zone of inhibition from disc diffusion assay
Cephalothin (KF30)	Cephalothin: diameter of zone of inhibition (mm)	Observation	Continuous	mm				X	Measured zone of inhibition from disc diffusion assay
Ceftiofur (EFT30)	Ceftiofur: diameter of zone of inhibition (mm)	Observation	Continuous	mm				X	Measured zone of inhibition from disc diffusion assay
Ampicillin (AM10)	Ampicillin: diameter of zone of inhibition (mm)	Observation	Continuous	mm				X	Measured zone of inhibition from disc diffusion assay
Tetracycline (TE30)	Tetracycline: diameter of zone of inhibition (mm)	Observation	Continuous	mm				X	Measured zone of inhibition from disc diffusion assay
Rifampicin (RD5)	Rifampicin: diameter of zone of inhibition (mm)	Observation	Continuous	mm				X	Measured zone of inhibition from disc diffusion assay
Azithromycin (AZM15)	Azithromycin: diameter of zone of inhibition (mm)	Observation	Continuous	mm				X	Measured zone of inhibition from disc diffusion assay
AmoxicillinC (AMC30)	AmoxicillinC: diameter of zone of inhibition (mm)	Observation	Continuous	mm				X	Measured zone of inhibition from disc diffusion assay
Chloramphenicol (C30)	Chloramphenicol: diameter of zone of inhibition (mm)	Observation	Continuous	mm				X	Measured zone of inhibition from disc diffusion assay
Gentamicin (CN120)-RIS	Susceptibility categorization for Gentamicin	Derived	Ordinal		R=Resistance, I=Intermediate, S=Susceptible			X	Ecoli: 6, 7-9, 10; Ent: 6, 7-9, 10; references=CLSI and produce insert from Oxoid/Remel and Difco
Sulfamethoxazole (SXT1.25/23.75)-RIS	Susceptibility categorization for Sulfamethoxazole	Derived	Ordinal		R=Resistance, I=Intermediate, S=Susceptible			X	Ecoli: 10, 11-15, 16; Ent: 10, 11-15, 16; references=CLSI and produce insert from Oxoid/Remel and Difco
Tetracycline (TE30)-RIS	Susceptibility categorization for Tetracycline	Derived	Ordinal		R=Resistance, I=Intermediate, S=Susceptible			X	Ecoli: 14, 15-18, 19; Ent: 14, 15-18, 19;references=CLSI and produce insert from Oxoid/Remel and Difco
Erythromycin (E15)-RIS	Susceptibility categorization for Erythromycin	Derived	Ordinal		R=Resistance, I=Intermediate, S=Susceptible			X	Ecoli: Ecoli are all R; Ent: 13, 14-22, 23; references=CLSI and produce insert from Oxoid/Remel and Difco
Pen G (P10)-RIS	Susceptibility categorization for Penicillin G	Derived	Ordinal		R=Resistance, I=Intermediate, S=Susceptible			X	Ecoli: None for Ecoli; Ent: 14, -, 15; references=CLSI and produce insert from Oxoid/Remel and Difco
Vancomycin (VA30)-RIS	Susceptibility categorization for Vancomycin	Derived	Ordinal		R=Resistance, I=Intermediate, S=Susceptible			X	Ecoli: None for Ecoli; Ent: 14, 15-16, 17; references=CLSI and produce insert from Oxoid/Remel and Difco
Cephalothin (KF30)-RIS	Susceptibility categorization for Cephalothin	Derived	Ordinal		R=Resistance, I=Intermediate, S=Susceptible			X	Ecoli: 14, 15-17, 18; Ent: None for Ent; references=CLSI and produce insert from Oxoid/Remel and Difco
Ceftiofur (EFT30)-RIS	Susceptibility categorization for Ceftiofur	Derived	Ordinal		R=Resistance, I=Intermediate, S=Susceptible			X	Ecoli: 17, 18-20, 21; Ent: None for Ent; references=CLSI and produce insert from Oxoid/Remel and Difco
Ampicillin (AM10)-RIS	Susceptibility categorization for Ampicillin	Derived	Ordinal		R=Resistance, I=Intermediate, S=Susceptible			X	Ecoli: 13, 14-16,17; Ent: 16, -, 17; references=CLSI and produce insert from Oxoid/Remel and Difco
Rifampicin (RD5)-RIS	Susceptibility categorization for Rifampicin	Derived	Ordinal		R=Resistance, I=Intermediate, S=Susceptible			X	Ecoli: <8, >10 (ref?); Ent: 16, 17-19, 20; references=CLSI and produce insert from Oxoid/Remel and Difco
Azithromycin (AZM15)-RIS	Susceptibility categorization for Azithromycin	Derived	Ordinal		R=Resistance, I=Intermediate, S=Susceptible			X	Ecoli: -,-,18; Ent: 13, 14-17, 18; references=CLSI and produce insert from Oxoid/Remel and Difco
AmoxicillinC (AMC30)-RIS	Susceptibility categorization for AmoxicillinC	Derived	Ordinal		R=Resistance, I=Intermediate, S=Susceptible			X	Ecoli: 13, 14-17, 18; Ent: none listed for ent.; references=CLSI and produce insert from Oxoid/Remel and Difco
Chloramphenicol (C30)-RIS	Susceptibility categorization for Chloramphenicol	Derived	Ordinal		R=Resistance, I=Intermediate, S=Susceptible			X	Ecoli: 12, 13-17, 18; Ent: non listed for ent.; references=CLSI and produce insert from Oxoid/Remel and Difco
